# Supplementary material for: Antibiotic resistance among invasive Neisseria meningitidis isolates in England, Wales and Northern Ireland (2010/11 to 2018/19)
Source: PLoS One. 2021 Nov 29;16(11):e0260677. doi: 10.1371/journal.pone.0260677 (PMC8629238; doi:10.1371/journal.pone.0260677)
Supplement: S1 Table — (XLSX) [file pone.0260677.s002.xlsx]

## Sheet: Sheet1
S1 table: Isolates from culture-confirmed cases of IMD in E, W and NI 2010/11-2018/19 resistant to at least one of the antibiotics tested.
PubMLST ID	Epidemiological Year	Serogroup	ST	CC	Penicillin MIC (mg/L)	penA allele	Cefotaxime MIC (mg/L)	Ciprofloxicin MIC (mg/L)	gyrA allele	Rifampicin MIC (mg/L)	rpoB allele
71052	07/2017-06/2018	W	11	ST-11 complex	0.75	9	0.008	0.004	4	0.19	9
35713	07/2013-06/2014	B	1946	ST-461 complex	0.75	33	0.016	0.006	2	0.094	5
91762	07/2018-06/2019	W	11	ST-11 complex	0.5	9	0.006	0.004	4	0.008	9
91760	07/2018-06/2019	W	11	ST-11 complex	0.5	9	0.004	0.004	4	0.023	9
28180	07/2012-06/2013	Y	1466	ST-174 complex	0.5	9	0.016	0.002	2	0.008	42
44811	07/2015-06/2016	B	213	ST-213 complex	0.5	11	0.047	0.004	17	0.016	34
85603	07/2018-06/2019	B	1161	ST-269 complex	0.5	12	0.004	0.003	12	0.006	28
41460	07/2015-06/2016	W	1286	ST-22 complex	0.5	14	0.008	0.008	4	0.023	4
85546	07/2017-06/2018	W	11	ST-11 complex	0.5	14	0.008	0.006	4	0.016	9
53220	07/2016-06/2017	Y	23	ST-23 complex	0.5	20	0.006	0.004	2	0.032	34
71173	07/2018-06/2019	B	1946	ST-461 complex	0.5	33	0.006	0.004	2	0.016	5
63532	07/2018-06/2019	B	1946	ST-461 complex	0.5	33	0.008	0.008	2	0.064	5
41456	07/2015-06/2016	B	1946	ST-461 complex	0.5	33	0.008	0.004	2	0.012	5
39367	07/2015-06/2016	B	1946	ST-461 complex	0.5	33	0.006	0.004	2	0.008	5
38086	07/2014-06/2015	B	1946	ST-461 complex	0.5	33	0.004	0.004	2	0.19	5
38069	07/2014-06/2015	B	1946	ST-461 complex	0.5	33	0.006	0.004	2	0.016	5
35448	07/2013-06/2014	B	1946	ST-461 complex	0.5	33	0.008	0.004	2	0.004	5
27839	07/2012-06/2013	B	1946	ST-461 complex	0.5	33	0.004	0.002	2	0.023	5
39380	07/2015-06/2016	NG	11877	ST-162 complex	0.5	209	0.023	0.008	4	0.032	28
63497	07/2018-06/2019	B	213	ST-213 complex	0.5	295	0.006	0.008	3	0.023	34
28211	07/2012-06/2013	Y	3980	ST-167 complex	0.5	331	0.016	0.004	12	0.006	4
20267	07/2010-06/2011	B	162	ST-162 complex	0.5	419	0.25	0.004	4	0.032	28
60585	07/2017-06/2018	C	11	ST-11 complex	0.38	7	0.004	0.004	4	0.094	4
41493	07/2015-06/2016	C	11	ST-11 complex	0.38	7	0.008	0.004	4	0.023	4
85573	07/2017-06/2018	B	41	ST-41/44 complex	0.38	7	0.012	0.004	4	0.064	18
63506	07/2018-06/2019	B	485	ST-41/44 complex	0.38	7	0.006	0.006	4	0.006	18
41471	07/2015-06/2016	B	485	ST-41/44 complex	0.38	7	0.004	0.008	4	0.004	18
41464	07/2015-06/2016	B	303	ST-41/44 complex	0.38	7	0.008	0.008	4	0.032	18
20360	07/2010-06/2011	B	303	ST-41/44 complex	0.38	7	0.008	0.002	4	0.032	18
91763	07/2018-06/2019	W	11	ST-11 complex	0.38	9	0.006	0.006	4	0.008	9
91761	07/2018-06/2019	W	11	ST-11 complex	0.38	9	0.004	0.004	4	0.012	9
85599	07/2018-06/2019	W	11	ST-11 complex	0.38	9	0.006	0.004	4	0.032	9
63599	07/2017-06/2018	W	11	ST-11 complex	0.38	9	0.004	0.004	4	0.012	9
63587	07/2017-06/2018	W	11	ST-11 complex	0.38	9	0.006	0.004	4	0.016	9
61038	07/2016-06/2017	W	11	ST-11 complex	0.38	9	0.004	0.004	4	0.012	9
60750	07/2017-06/2018	W	11	ST-11 complex	0.38	9	0.006	0.004	4	0.012	9
60708	07/2016-06/2017	W	11	ST-11 complex	0.38	9	0.006	0.008	4	0.032	9
60631	07/2017-06/2018	W	11	ST-11 complex	0.38	9	0.006	0.004	4	0.016	9
53119	07/2016-06/2017	W	11	ST-11 complex	0.38	9	0.004	0.004	4	0.064	9
42595	07/2015-06/2016	W	11	ST-11 complex	0.38	9	0.004	0.004	4	0.012	9
37797	07/2014-06/2015	W	11	ST-11 complex	0.38	9	0.016	0.008	4	0.023	9
20057	07/2010-06/2011	W	11	ST-11 complex	0.38	9	0.004	0.006	4	0.012	9
94261	07/2017-06/2018	B	13095	ST-32 complex	0.38	9	0.004	0.004	2	0.008	2
71073	07/2018-06/2019	B	7460	ST-32 complex	0.38	9	0.003	0.006	2	0.012	2
71014	07/2017-06/2018	B	7460	ST-32 complex	0.38	9	0.008	0.003	2	0.006	2
63521	07/2018-06/2019	B	7460	ST-32 complex	0.38	9	0.006	0.004	2	0.008	2
47328	07/2016-06/2017	B	8049	ST-32 complex	0.38	9	0.004	0.004	2	0.016	2
41509	07/2015-06/2016	B	7460	ST-32 complex	0.38	9	0.008	0.004	2	0.012	2
63523	07/2018-06/2019	B	15526	ST-41/44 complex	0.38	9	0.004	0.006	2	0.094	18
37735	07/2014-06/2015	B	3200	ST-4821 complex	0.38	9	0.008	0.008	12	0.023	85
60678	07/2016-06/2017	B	8597	UA	0.38	9	0.004	0.004	2	0.032	18
40321	07/2015-06/2016	B	3872	ST-213 complex	0.38	10	0.008	0.004	3	0.016	34
34505	07/2013-06/2014	B	343	ST-32 complex	0.38	10	0.023	0.008	2	0.008	2
60761	07/2017-06/2018	B	10550	ST-35 complex	0.38	10	0.012	0.004	4	0.008	31
41487	07/2015-06/2016	B	1161	ST-269 complex	0.38	12	0.006	0.004	12	0.008	28
53109	07/2016-06/2017	B	10266	UA	0.38	13	0.012	0.004	4	0.008	28
27945	07/2012-06/2013	B	1434	UA	0.38	13	0.016	0.003	4	0.012	28
91766	07/2018-06/2019	W	11	ST-11 complex	0.38	14	0.004	0.006	4	0.012	9
91765	07/2018-06/2019	W	11	ST-11 complex	0.38	14	0.006	0.008	4	0.016	9
47313	07/2016-06/2017	W	1617	ST-22 complex	0.38	14	0.008	0.004	4	0.004	4
44758	07/2015-06/2016	B	12224	ST-22 complex	0.38	14	0.004	0.004	4	0.125	4
70987	07/2017-06/2018	B	275	ST-269 complex	0.38	14	0.004	0.004	12	0.004	4
47268	07/2015-06/2016	B	1161	ST-269 complex	0.38	14	0.008	0.006	12	0.023	4
44776	07/2015-06/2016	B	1161	ST-269 complex	0.38	14	0.004	0.004	12	0.023	4
20145	07/2010-06/2011	B	1194	ST-41/44 complex	0.38	14	0.004	0.006	4	0.006	5
94297	07/2018-06/2019	B	15215	UA	0.38	14	0.008	0.004	NK	0.047	4
63639	07/2017-06/2018	Y	15538	UA	0.38	14	0.008	0.004	12	0.012	7
47269	07/2016-06/2017	B	162	ST-162 complex	0.38	19	0.008	0.004	4	0.016	28
94409	07/2018-06/2019	Y	23	ST-23 complex	0.38	19	0.004	0.004	2	0.003	34
39407	07/2015-06/2016	B	409	ST-41/44 complex	0.38	19	0.008	0.004	2	0.125	18
94413	07/2018-06/2019	B	1163	ST-269 complex	0.38	21	0.016	0.006	12	0.006	4
71174	07/2018-06/2019	B	35	ST-35 complex	0.38	21	0.016	0.004	4	0.004	31
35452	07/2013-06/2014	B	162	ST-162 complex	0.38	25	0.008	0.006	4	0.012	28
35750	07/2014-06/2015	B	1946	ST-461 complex	0.38	33	0.006	0.004	2	0.012	5
35727	07/2013-06/2014	B	1946	ST-461 complex	0.38	33	0.012	0.004	2	0.023	5
35577	07/2013-06/2014	B	11865	ST-461 complex	0.38	33	0.012	0.006	2	0.094	5
35427	07/2013-06/2014	B	1946	ST-461 complex	0.38	33	0.008	0.006	2	0.19	5
28043	07/2012-06/2013	B	1946	ST-461 complex	0.38	33	0.008	0.004	2	0.006	5
27927	07/2012-06/2013	B	1946	ST-461 complex	0.38	33	0.008	0.002	2	0.016	5
20165	07/2010-06/2011	B	1946	ST-461 complex	0.38	33	0.006	0.004	2	0.006	5
40324	07/2015-06/2016	B	11880	ST-213 complex	0.38	42	0.004	0.004	3	0.008	34
71143	07/2018-06/2019	B	749	ST-32 complex	0.38	52	0.012	0.006	2	0.008	2
27964	07/2012-06/2013	B	749	ST-32 complex	0.38	52	0.008	0.004	2	0.012	2
63661	07/2018-06/2019	Y	114	ST-22 complex	0.38	54	0.008	0.006	4	0.023	7
47307	07/2016-06/2017	B	1098	ST-32 complex	0.38	110	0.004	0.004	2	0.032	2
28138	07/2012-06/2013	W	11	ST-11 complex	0.38	171	0.012	0.004	4	0.016	9
63551	07/2018-06/2019	C	11	ST-11 complex	0.38	179	0.023	0.006	4	0.094	4
71128	07/2018-06/2019	C	11	ST-11 complex	0.38	248	0.008	0.004	4	0.032	4
60588	07/2016-06/2017	C	11	ST-11 complex	0.38	248	0.008	0.004	4	0.094	4
47308	07/2016-06/2017	C	11	ST-11 complex	0.38	248	0.006	0.008	4	0.064	4
44824	07/2015-06/2016	B	11	ST-11 complex	0.38	248	0.012	0.004	4	0.25	4
42541	07/2015-06/2016	C	11	ST-11 complex	0.38	248	0.006	0.004	4	0.008	4
42540	07/2015-06/2016	C	11	ST-11 complex	0.38	248	0.012	0.004	4	0.047	4
39409	07/2015-06/2016	C	11	ST-11 complex	0.38	248	0.008	0.016	4	0.032	4
39388	07/2015-06/2016	C	11	ST-11 complex	0.38	248	0.016	0.008	4	0.016	4
39361	07/2015-06/2016	C	11	ST-11 complex	0.38	248	0.008	0.004	4	0.016	4
30210	07/2013-06/2014	C	11	ST-11 complex	0.38	248	0.016	0.012	4	0.047	4
60748	07/2016-06/2017	B	213	ST-213 complex	0.38	295	0.008	0.004	3	0.047	34
60738	07/2017-06/2018	B	213	ST-213 complex	0.38	295	0.008	0.004	3	0.008	34
41472	07/2015-06/2016	C	11	ST-11 complex	0.38	327	0.094	0.008	4	0.032	4
60964	07/2017-06/2018	Y	23	ST-23 complex	0.38	348	0.012	0.003	132	0.008	34
53066	07/2016-06/2017	Y	23	ST-23 complex	0.38	348	0.023	0.004	2	0.012	34
20404	07/2010-06/2011	W/Y	23	ST-23 complex	0.38	348	0.023	0.003	2	0.008	34
19964	07/2010-06/2011	Y	183	ST-23 complex	0.38	371	0.006	0.004	2	0.006	34
44705	07/2015-06/2016	B	11395	ST-32 complex	0.38	414	0.004	0.004	2	0.008	2
28117	07/2012-06/2013	W	11	ST-11 complex	0.38	435	0.006	0.004	4	0.012	9
91764	07/2018-06/2019	W	13920	ST-11 complex	0.38	540	0.016	0.006	4	0.023	9
61570	07/2017-06/2018	W	13920	ST-11 complex	0.38	540	0.016	0.004	4	0.016	9
47319	07/2016-06/2017	B	1111	UA	0.38	540	0.003	0.004	2	0.125	38
42580	07/2015-06/2016	B	1111	UA	0.38	540	0.032	0.004	2	0.032	38
37705	07/2014-06/2015	B	1111	UA	0.38	540	0.032	0.006	2	0.032	38
63510	07/2018-06/2019	B	485	ST-41/44 complex	0.38	593	0.004	0.008	NK	0.064	18
53254	07/2016-06/2017	B	467	ST-269 complex	0.38	921	0.012	0.008	12	0.19	4
63559	07/2018-06/2019	NG	14117	UA	0.125	386	0.004	0.06	296	0.023	28
35775	07/2014-06/2015	C	11	ST-11 complex	0.064	1	0.006	0.094	10	0.023	9
89259	07/2018-06/2019	B	230	ST-32 complex	0.064	3	0.003	0.18	8	0.023	2
35789	07/2014-06/2015	B	8054	ST-41/44 complex	0.016	1	0.003	0.19	146	0.002	18
20338	07/2010-06/2011	A	4789	ST-5 complex	0.047	4	0.003	0.5	6	0.125	1
42499	07/2015-06/2016	C	11760	ST-11 complex	0.19	327	0.094	0.004	4	0.5	238
27900	07/2012-06/2013	B	10706	ST-41/44 complex	0.25	429	0.012	0.003	2	>32	84
